# Supplementary material for: STOP Strategy to Inhibit P. falciparum and S. aureus Growth: Molecular Mechanism Studies on Purposely Designed Hybrids
Source: Antibiotics (Basel). 2025 Oct 3;14(10):991. doi: 10.3390/antibiotics14100991 (PMC12561106; doi:10.3390/antibiotics14100991)
Supplement: Supplementary file 1 [file antibiotics-14-00991-s001.zip]

Archive with 1 entries (1 files):
- antibiotics-3869155-supplementary.pdf
